# Supplementary material for: Thermal and Chemical Characterisation of Reprocessed PET: A Study on Commercial, Recycled, Bottle-Grade and Textile Blend
Source: Materials (Basel). 2025 Sep 20;18(18):4394. doi: 10.3390/ma18184394 (PMC12471776; doi:10.3390/ma18184394)
Supplement: Supplementary file 1 [file materials-18-04394-s001.zip]

Archive with 1 entries (1 files):
- materials-3716185-supplementary.pdf
